# Supplementary material for: A metagenome-wide association study of the gut microbiota in recurrent aphthous ulcer and regulation by thalidomide
Source: Front Immunol. 2022 Oct 19;13:1018567. doi: 10.3389/fimmu.2022.1018567 (PMC9626999; doi:10.3389/fimmu.2022.1018567)
Supplement: Supplementary file 7 [file Table_2.xlsx]

## Sheet: merg2
Species	Mark	CONTROLvsT1:PValue	CONTROLvsT1:FDR	T1 abundance	T2 abundance	T3 abundance	CONTROL abundance	T1vsT2:PValue	T1vsT2:FDR	T2vsT3:PValue	T2vsT3:FDR
Acidaminococcus_intestini	CONTROLvsT1;T1vsT2;	5.65e-08	9.22e-06	5.41319	5.48571	5.54873	5.36499	7.5e-13	5.07e-10	NA	NA
Acidovorax_sp._KKS102	CONTROLvsT1;	0.000580582	0.0203591	3.99837	4.38508	4.07134	4.56068	NA	NA	NA	NA
Actinomyces_oris	CONTROLvsT1;	0.000480771	0.017781	3.96189	4.20051	3.80366	4.11054	NA	NA	NA	NA
Actinomyces_pacaensis	CONTROLvsT1;	8.36e-05	0.00465345	3.89837	3.79845	3.97837	3.76248	NA	NA	NA	NA
Adlercreutzia_equolifaciens	T2vsT3;	NA	NA	NA	NA	NA	NA	NA	NA	5.4e-06	0.0012786
Aeromonas_hydrophila	CONTROLvsT1;	0.000157924	0.00770736	6.23388	6.63217	6.31639	6.37459	NA	NA	NA	NA
Aeromonas_sp._CU5	CONTROLvsT1;T1vsT2;	9.99e-14	1.18e-10	1.62369	2.21867	2.1654	2.30412	4.61e-17	5.46e-14	NA	NA
Aeromonas_veronii	CONTROLvsT1;T1vsT2;CONTROLvsT1.ROC;	1.02e-17	4.81e-14	4.46271	4.97022	4.70138	5.29607	4.05e-20	7.46e-17	NA	NA
Aggregatibacter_aphrophilus	T1vsT2;	NA	NA	NA	NA	NA	NA	0.00014059	0.016233	NA	NA
Akkermansia_muciniphila	CONTROLvsT1;	0.00186471	0.0474598	8.16282	8.27128	8.14198	8.2579	NA	NA	NA	NA
Aliivibrio_fischeri	CONTROLvsT1;	0.00114402	0.0340617	3.74484	3.80954	3.87872	3.88347	NA	NA	NA	NA
Alteromonas_sp._RKMC_009	CONTROLvsT1;	0.000161248	0.00771057	3.02884	3.42269	3.27964	3.23795	NA	NA	NA	NA
Aminomonas_paucivorans	T1vsT2;T2vsT3;	NA	NA	NA	NA	NA	NA	0.000146546	0.0165178	0.000177796	0.0255057
Anoxybacter_fermentans	CONTROLvsT1;	0.000243918	0.0104028	4.43759	4.48994	4.6508	4.60171	NA	NA	NA	NA
Arcobacter_halophilus	CONTROLvsT1;T1vsT2;	5.94e-07	6.54e-05	2.64797	2.82528	3.01704	2.83251	8.39e-07	0.000189049	NA	NA
Arsenophonus_nasoniae	T1vsT2;	NA	NA	NA	NA	NA	NA	6.18e-07	0.000146367	NA	NA
Arthrobacter_sp._DCT_5	CONTROLvsT1;CONTROLvsT1.ROC;	0.000398497	0.0157207	2.17329	2.45979	2.21644	3.21928	NA	NA	NA	NA
Atlantibacter_hermannii	CONTROLvsT1;	1e-05	0.000767216	3.07011	3.24252	3.05496	3.15253	NA	NA	NA	NA
Avibacterium_volantium	CONTROLvsT1;CONTROLvsT1.ROC;	0.000247697	0.0104696	1.31847	1.93754	1.51003	2.59641	NA	NA	NA	NA
Bacillus_simplex	T1vsT2;T2vsT3;	NA	NA	NA	NA	NA	NA	8.68e-11	4.56e-08	4.58e-06	0.00114194
Bacteroides_fragilis	CONTROLvsT1;T1vsT2;	2.17e-08	4.67e-06	14.4126	14.3827	14.3301	14.2166	0.000107113	0.0130018	NA	NA
Bacteroides_salanitronis	CONTROLvsT1;	0.00139797	0.0391597	12.9669	12.9049	12.879	12.7662	NA	NA	NA	NA
Bacteroides_thetaiotaomicron	CONTROLvsT1;	0.000921029	0.0294605	14.6055	14.5418	14.6218	14.6739	NA	NA	NA	NA
Beggiatoa_leptomitoformis	CONTROLvsT1;	0.000125223	0.00644356	2.66081	2.8739	2.73218	2.42277	NA	NA	NA	NA
Bifidobacterium_animalis	CONTROLvsT1;T1vsT2;	6.42e-09	1.6e-06	5.24709	5.46032	5.43238	5.32989	2.37e-11	1.4e-08	NA	NA
Bifidobacterium_dentium	T2vsT3;	NA	NA	NA	NA	NA	NA	NA	NA	3.48e-09	1.64e-06
Brevibacterium_linens	CONTROLvsT1;CONTROLvsT1.ROC;	0.000454397	0.0170724	3.23561	4.45226	3.57983	4.93503	NA	NA	NA	NA
Brevundimonas_vesicularis	CONTROLvsT1;	0.00115594	0.0342014	2.39109	2.77996	2.00913	3.23282	NA	NA	NA	NA
Burkholderia_pyrrocinia	CONTROLvsT1;CONTROLvsT1.ROC;	0.0017471	0.0454437	2.87	3.13574	2.92367	3.89409	NA	NA	NA	NA
Buttiauxella_sp._3AFRM03	CONTROLvsT1;	0.000411491	0.0159886	3.28525	3.63833	3.08431	3.1833	NA	NA	NA	NA
Campylobacter_concisus	T1vsT2;	NA	NA	NA	NA	NA	NA	1.36e-05	0.00222777	NA	NA
Campylobacter_sp._NCTC_13003	CONTROLvsT1;T1vsT2;	0.00161791	0.0435181	0.81583	0.835884	0.7937	1.68634	3.3e-05	0.00442022	NA	NA
Candidatus_Borrelia_tachyglossi	CONTROLvsT1;T1vsT2;	0.00128252	0.0365562	0.336516	0.641403	0.538773	1.30527	1.28e-05	0.00222777	NA	NA
Candidatus_Nitrospira_inopinata	CONTROLvsT1;CONTROLvsT1.ROC;	0.000501501	0.0181573	2.14973	2.67098	2.04719	3.03371	NA	NA	NA	NA
Capnocytophaga_stomatis	CONTROLvsT1;	0.00134805	0.0379861	6.15269	6.01345	6.50793	5.73391	NA	NA	NA	NA
Cedecea_lapagei	CONTROLvsT1;	4.72e-06	0.000429895	2.80719	3.11744	2.87102	2.44675	NA	NA	NA	NA
Cellulophaga_lytica	CONTROLvsT1;	0.00097968	0.0301264	4.53039	4.63208	4.85027	4.68504	NA	NA	NA	NA
Chryseobacterium_gallinarum	CONTROLvsT1;	0.00033101	0.0135086	5.74522	5.33268	5.31371	5.72209	NA	NA	NA	NA
Chryseobacterium_piperi	CONTROLvsT1;	8.57e-05	0.00471704	4.95939	5.11349	5.0955	4.82936	NA	NA	NA	NA
Citrobacter_braakii	CONTROLvsT1;CONTROLvsT1.ROC;	2.07e-07	2.55e-05	2.81703	2.38923	3.19794	1.11305	NA	NA	NA	NA
Citrobacter_freundii	CONTROLvsT1;	1.3e-11	7.71e-09	6.97788	6.95665	7.12756	6.48589	NA	NA	NA	NA
Citrobacter_freundii_complex_sp._CFNIH3	CONTROLvsT1;CONTROLvsT1.ROC;	4.11e-06	0.000381794	2.48429	2.17196	2.37996	-2.65292	NA	NA	NA	NA
Citrobacter_freundii_complex_sp._CFNIH4	CONTROLvsT1;	0.000265692	0.0111308	2.36304	2.88216	3.24388	1.71642	NA	NA	NA	NA
Citrobacter_freundii_complex_sp._CFNIH9	CONTROLvsT1;	1.13e-09	3.56e-07	1.63575	2.91046	2.33413	-2.65292	NA	NA	NA	NA
Citrobacter_koseri	CONTROLvsT1;T1vsT2;T2vsT3;	1.62e-16	3.82e-13	4.1073	4.03411	4.13933	3.6667	5.8e-09	2.29e-06	9.65e-05	0.0152349
Citrobacter_portucalensis	CONTROLvsT1;	4.01e-09	1.06e-06	1.82783	2.43903	2.2852	-2.65292	NA	NA	NA	NA
Citrobacter_rodentium	CONTROLvsT1;	1.24e-06	0.000124865	4.47857	4.5819	4.73227	4.16315	NA	NA	NA	NA
Citrobacter_sp._ABFQG	CONTROLvsT1;	0.000423124	0.0162851	-2.65292	-2.65292	-2.65292	-2.65292	NA	NA	NA	NA
Citrobacter_sp._FDAARGOS_156	CONTROLvsT1;	0.000118424	0.00616064	2.50526	2.65822	1.9906	1.57731	NA	NA	NA	NA
Citrobacter_sp._LY_1	CONTROLvsT1;	2.32e-05	0.00159353	3.04873	3.03047	2.92768	2.62088	NA	NA	NA	NA
Citrobacter_sp._SNU_WT2	CONTROLvsT1;	8.99e-06	0.000721081	2.91119	2.63862	2.61483	2.28515	NA	NA	NA	NA
Citrobacter_werkmanii	CONTROLvsT1;	1.37e-07	1.91e-05	4.43024	4.25629	4.39011	3.85866	NA	NA	NA	NA
Citrobacter_youngae	CONTROLvsT1;CONTROLvsT1.ROC;	1.49e-13	1.41e-10	3.27861	3.60025	3.38937	1.67985	NA	NA	NA	NA
Clostridium_perfringens	CONTROLvsT1;	5.57e-07	6.28e-05	7.21716	7.06964	7.16339	7.11407	NA	NA	NA	NA
Conexibacter_woesei	CONTROLvsT1;CONTROLvsT1.ROC;	0.000515002	0.018331	3.26262	4.04286	3.16585	4.25386	NA	NA	NA	NA
Cronobacter_malonaticus	CONTROLvsT1;	2.01e-05	0.00146594	3.40588	3.69303	3.53323	3.20218	NA	NA	NA	NA
Cronobacter_muytjensii	CONTROLvsT1;T2vsT3;	0.00030047	0.0123689	3.13182	3.25981	3.45106	3.17375	NA	NA	0.000344161	0.0428752
Cronobacter_sakazakii	CONTROLvsT1;	8.01e-06	0.000665365	3.94857	4.1349	4.04783	3.71358	NA	NA	NA	NA
Cronobacter_turicensis	CONTROLvsT1;	9.92e-06	0.000767216	2.63314	2.89296	2.80785	2.04212	NA	NA	NA	NA
Deinococcus_actinosclerus	CONTROLvsT1;CONTROLvsT1.ROC;	0.000843233	0.0273415	3.00608	3.75423	3.11567	4.11813	NA	NA	NA	NA
Deinococcus_soli_Cha_et_al._2016	CONTROLvsT1;CONTROLvsT1.ROC;	0.000165292	0.00774746	2.15465	2.74794	2.53869	3.11555	NA	NA	NA	NA
Desulfovibrio_fairfieldensis	CONTROLvsT1;T1vsT2;	4.16e-12	2.81e-09	6.33428	6.6034	5.81217	6.86643	7.09e-13	5.07e-10	NA	NA
Eggerthella_lenta	CONTROLvsT1;	0.000596056	0.020748	7.51948	8.02352	7.50181	7.71195	NA	NA	NA	NA
Elusimicrobium_minutum	CONTROLvsT1;CONTROLvsT1.ROC;	0.000268632	0.0111553	1.32205	1.88414	1.88412	2.61619	NA	NA	NA	NA
Enterobacter_asburiae	CONTROLvsT1;	2.23e-09	6.6e-07	5.35768	5.42264	5.16917	4.59826	NA	NA	NA	NA
Enterobacter_bugandensis	CONTROLvsT1;T2vsT3;	1.24e-05	0.000917249	4.30346	4.329	4.1273	2.81939	NA	NA	1.67e-10	1.13e-07
Enterobacter_cancerogenus	CONTROLvsT1;T1vsT2;	3.84e-10	1.4e-07	3.8526	3.73345	3.60376	3.37702	0.000263232	0.0255151	NA	NA
Enterobacter_cloacae	CONTROLvsT1;	4.12e-08	7.22e-06	7.46525	7.67901	7.58088	6.77947	NA	NA	NA	NA
Enterobacter_cloacae_complex_sp.	CONTROLvsT1;	8.02e-05	0.00454515	4.10596	4.42501	3.94277	3.91413	NA	NA	NA	NA
Enterobacter_cloacae_complex_sp._ECNIH7	CONTROLvsT1;	0.00023982	0.0104028	-2.65292	0.738683	1.01732	-2.65292	NA	NA	NA	NA
Enterobacter_cloacae_complex_sp._FDA_CDC_AR_0132	CONTROLvsT1;	0.000153436	0.00756632	0.527164	1.09556	1.10457	-2.65292	NA	NA	NA	NA
Enterobacter_hormaechei	CONTROLvsT1;T1vsT2;	4.95e-16	7.81e-13	7.35511	8.03153	7.58098	6.82459	0.000117971	0.0139619	NA	NA
Enterobacter_kobei	CONTROLvsT1;T2vsT3;	2.71e-13	2.13e-10	4.13697	4.44938	4.27077	3.25213	NA	NA	0.000201468	0.02725
Enterobacter_ludwigii	CONTROLvsT1;T1vsT2;	1.12e-09	3.56e-07	3.93969	4.10799	3.87893	2.65896	0.000546729	0.0479299	NA	NA
Enterobacter_roggenkampii	CONTROLvsT1;T1vsT2;	0.00036011	0.0144471	4.61158	4.79074	5.63987	3.48571	3.11e-05	0.00432876	NA	NA
Enterobacter_sp._638	CONTROLvsT1;	5.91e-06	0.000527697	2.63552	2.66748	2.67793	2.54227	NA	NA	NA	NA
Enterobacter_sp._FY_07	CONTROLvsT1;	1.24e-05	0.000917249	3.99448	4.19944	3.87926	3.68406	NA	NA	NA	NA
Enterobacter_sp._ODB01	CONTROLvsT1;T2vsT3;	6.47e-08	1.02e-05	-2.65292	1.73365	1.36516	-2.65292	NA	NA	0.000196752	0.02725
Enterobacter_sp._SA187	CONTROLvsT1;	1.96e-06	0.0001889	3.29776	3.38087	3.44875	3.02138	NA	NA	NA	NA
Enterobacteriaceae_bacterium_strain_FGI_57	CONTROLvsT1;T1vsT2;T2vsT3;	3.64e-07	4.31e-05	3.40619	3.59678	3.60614	3.30981	4.75e-07	0.000118432	1.14e-07	3.86e-05
Enterococcus_casseliflavus	CONTROLvsT1;T1vsT2;	7.79e-07	8.38e-05	2.74538	3.31531	3.03592	2.86306	3.36e-05	0.00442022	NA	NA
Enterococcus_faecium	CONTROLvsT1;T1vsT2;	1.52e-08	3.6e-06	7.95465	8.15007	8.13655	8.23869	0.00037138	0.0338099	NA	NA
Enterococcus_hirae	CONTROLvsT1;T1vsT2;T2vsT3;	0.0014632	0.0402721	3.60738	3.70382	3.8241	3.98685	9.09e-09	3.31e-06	1.38e-10	1.09e-07
Enterococcus_phage_IME_EFm1	CONTROLvsT1;	3.92e-05	0.00244163	-2.65292	-2.65292	-2.65292	-2.65292	NA	NA	NA	NA
Enterococcus_sp._HSIEG1	CONTROLvsT1;T1vsT2;	0.000412042	0.0159886	1.83469	1.81155	2.1158	2.02737	0.000264098	0.0255151	NA	NA
Enterococcus_wangshanyuanii	CONTROLvsT1;	0.00166407	0.0440096	3.95926	4.2315	4.20997	4.18932	NA	NA	NA	NA
Erysipelothrix_larvae	CONTROLvsT1;	0.000953919	0.0297095	3.42887	3.37029	3.46568	3.51218	NA	NA	NA	NA
Escherichia_albertii	CONTROLvsT1;	4.37e-07	5.05e-05	5.87164	6.3025	6.47861	5.09444	NA	NA	NA	NA
Escherichia_coli	CONTROLvsT1;	1.7e-07	2.17e-05	12.7667	13.219	13.3477	11.5134	NA	NA	NA	NA
Escherichia_fergusonii	CONTROLvsT1;	1.29e-07	1.84e-05	4.00177	4.16989	4.28758	3.27397	NA	NA	NA	NA
Eubacterium_callanderi	CONTROLvsT1;T1vsT2;	1.61e-07	2.12e-05	6.42581	6.7902	6.52106	6.89919	1.25e-07	3.48e-05	NA	NA
Fusobacterium_hwasookii	CONTROLvsT1;	9.31e-05	0.00501611	4.00729	4.08313	3.94277	3.84655	NA	NA	NA	NA
Fusobacterium_nucleatum	CONTROLvsT1;T1vsT2;	3.72e-05	0.00234778	7.08341	6.80743	7.22985	7.12584	0.000173697	0.0186882	NA	NA
Fusobacterium_varium	CONTROLvsT1;T1vsT2;	2.1e-07	2.55e-05	6.07875	6.22347	6.28998	6.02831	0.000469874	0.0419695	NA	NA
Geobacillus_sp._WCH70	CONTROLvsT1;	0.000127466	0.00648844	3.50862	3.64931	3.7822	3.39225	NA	NA	NA	NA
Gramella_forsetii	CONTROLvsT1;	0.0015979	0.0432254	5.16242	5.22922	5.4827	4.91417	NA	NA	NA	NA
Haemophilus_influenzae	CONTROLvsT1;	0.00108663	0.032975	5.15659	5.36307	5.71489	5.30616	NA	NA	NA	NA
Hafnia_paralvei	CONTROLvsT1;T1vsT2;	7.1e-06	0.000603785	2.76174	3.25127	2.56626	3.51453	2.25e-05	0.00332821	NA	NA
Halalkalicoccus_jeotgali	CONTROLvsT1;CONTROLvsT1.ROC;	0.000213324	0.00971033	1.58276	1.84635	1.38305	2.56069	NA	NA	NA	NA
Halocella_sp._SP3_1	CONTROLvsT1;	0.00165386	0.0439853	5.03968	4.96564	4.96993	4.76478	NA	NA	NA	NA
Halomonas_venusta	CONTROLvsT1;	0.000233138	0.0103147	2.5373	2.58342	2.04885	2.00203	NA	NA	NA	NA
Jonquetella_anthropi	T1vsT2;T2vsT3;	NA	NA	NA	NA	NA	NA	4.72e-20	7.46e-17	3.26e-12	3.85e-09
Klebsiella_aerogenes	CONTROLvsT1;T2vsT3;	0.000467667	0.0174326	5.38562	6.15316	5.98684	5.03189	NA	NA	7.51e-05	0.0122663
Klebsiella_michiganensis	CONTROLvsT1;	7.81e-08	1.19e-05	5.73	5.86071	5.90409	5.54628	NA	NA	NA	NA
Klebsiella_oxytoca	CONTROLvsT1;	3.25e-08	6.16e-06	5.79661	5.83189	5.88504	5.35825	NA	NA	NA	NA
Klebsiella_pneumoniae	CONTROLvsT1;T1vsT2;T2vsT3;	2.06e-08	4.64e-06	9.10192	10.5018	11.1018	8.35545	1.99e-05	0.0031465	3.82e-09	1.64e-06
Klebsiella_quasipneumoniae	CONTROLvsT1;	2.52e-08	5.19e-06	4.67997	5.48899	5.90512	3.86201	NA	NA	NA	NA
Klebsiella_sp._FDAARGOS_511	CONTROLvsT1;	2.71e-05	0.00180419	3.00657	3.47132	2.89193	2.55488	NA	NA	NA	NA
Klebsiella_sp._M5al	CONTROLvsT1;	0.000950552	0.0297095	0.765779	1.24176	1.67946	-2.65292	NA	NA	NA	NA
Klebsiella_sp._WCHKl090001	CONTROLvsT1;T2vsT3;	1.4e-06	0.000138243	4.53329	4.60811	4.50743	4.11057	NA	NA	0.000101141	0.0154453
Kluyvera_intermedia	CONTROLvsT1;	9.74e-06	0.000767216	4.11243	4.41513	4.08461	3.86225	NA	NA	NA	NA
Lactobacillus_acidophilus	CONTROLvsT1;T1vsT2;T2vsT3;	0.000164215	0.00774746	2.5917	3.02231	2.84991	3.03701	8.94e-07	0.000192301	1.37e-06	0.000360824
Lactobacillus_delbrueckii	CONTROLvsT1;	0.000221	0.00986995	4.57253	4.93687	4.88018	4.90369	NA	NA	NA	NA
Lactobacillus_fermentum	CONTROLvsT1;T1vsT2;T2vsT3;	4.75e-08	8.04e-06	3.34499	3.83862	3.42313	3.90478	1.99e-08	6.28e-06	5.46e-22	2.58e-18
Lactobacillus_gasseri	CONTROLvsT1;T1vsT2;T2vsT3;	0.000116703	0.0061386	3.41266	3.59336	3.69769	3.38103	0.00034488	0.032013	1.3e-17	3.07e-14
Lactobacillus_mucosae	CONTROLvsT1;T1vsT2;	9.94e-11	4.7e-08	2.46214	3.03913	2.65246	3.06851	4.85e-06	0.00099837	NA	NA
Lactobacillus_ruminis	CONTROLvsT1;	8.47e-06	0.000691692	5.80714	5.67912	5.96086	5.74706	NA	NA	NA	NA
Lactobacillus_salivarius	T1vsT2;T2vsT3;	NA	NA	NA	NA	NA	NA	0.000180765	0.0190165	3.85e-13	6.08e-10
Lactococcus_garvieae	T2vsT3;	NA	NA	NA	NA	NA	NA	NA	NA	0.000157982	0.0233714
Leclercia_adecarboxylata	CONTROLvsT1;T1vsT2;	1.1e-07	1.63e-05	3.69294	3.6548	3.52112	3.42461	2.16e-05	0.00329477	NA	NA
Leclercia_sp._LSNIH1	T2vsT3;	NA	NA	NA	NA	NA	NA	NA	NA	3.16e-05	0.00589048
Leclercia_sp._LSNIH3	CONTROLvsT1;	0.0018996	0.0480895	3.44175	2.98057	2.32562	2.92424	NA	NA	NA	NA
Legionella_anisa	T1vsT2;	NA	NA	NA	NA	NA	NA	0.000165967	0.0182718	NA	NA
Lelliottia_amnigena	CONTROLvsT1;	2.91e-05	0.00191084	4.23049	4.29387	4.51319	4.14215	NA	NA	NA	NA
Lelliottia_jeotgali	CONTROLvsT1;	6.54e-06	0.000573004	4.09634	4.35937	4.36931	3.64347	NA	NA	NA	NA
Lelliottia_nimipressuralis	T1vsT2;T2vsT3;	NA	NA	NA	NA	NA	NA	5.5e-08	1.63e-05	0.000253876	0.0333847
Luteimonas_sp._83_4	CONTROLvsT1;	0.000708562	0.0237283	2.82284	3.25141	2.5917	3.36853	NA	NA	NA	NA
Lutibacter_profundi	CONTROLvsT1;	0.000187264	0.00867414	3.89144	4.20216	4.21803	4.04732	NA	NA	NA	NA
Lutibacter_sp._LPB0138	CONTROLvsT1;	0.00121457	0.0352748	5.01361	4.72966	5.13377	4.99183	NA	NA	NA	NA
Marivirga_tractuosa	CONTROLvsT1;	0.00168677	0.0443621	4.90664	4.53248	4.95957	4.38263	NA	NA	NA	NA
Megasphaera_elsdenii	CONTROLvsT1;	9.32e-05	0.00501611	6.32501	6.61514	6.51675	6.62134	NA	NA	NA	NA
Megasphaera_hexanoica	CONTROLvsT1;T1vsT2;	3.02e-08	5.96e-06	5.72935	5.64657	5.71997	6.12432	1.92e-08	6.28e-06	NA	NA
Meiothermus_silvanus	CONTROLvsT1;CONTROLvsT1.ROC;	0.0011989	0.0350347	2.02184	2.76019	2.03499	3.16458	NA	NA	NA	NA
Melaminivora_sp._SC2_7	CONTROLvsT1;CONTROLvsT1.ROC;	0.00108347	0.032975	2.94453	3.75159	2.96028	3.91808	NA	NA	NA	NA
Mesoplasma_florum	CONTROLvsT1;T1vsT2;	7.01e-05	0.00409665	2.35803	2.32126	2.59491	2.88307	6.56e-06	0.00119469	NA	NA
Methanobacterium_lacus	CONTROLvsT1;CONTROLvsT1.ROC;	0.00163727	0.0437901	1.2773	1.32082	1.31982	2.7457	NA	NA	NA	NA
Methanobrevibacter_smithii	CONTROLvsT1;	5.15e-11	2.71e-08	3.70408	3.64846	3.80473	3.86148	NA	NA	NA	NA
Methanococcoides_methylutens	CONTROLvsT1;	0.000219377	0.00986995	3.32522	3.27019	3.17372	2.94343	NA	NA	NA	NA
Methanohalophilus_portucalensis	CONTROLvsT1;	0.00143824	0.0398165	2.98791	2.86579	2.68149	2.33077	NA	NA	NA	NA
Methanolobus_psychrophilus	CONTROLvsT1;	0.000750217	0.0246634	1.75651	2.17741	2.0844	1.70984	NA	NA	NA	NA
Methanomethylovorans_hollandica	CONTROLvsT1;	0.00181508	0.046954	2.09014	2.47586	2.28606	1.81834	NA	NA	NA	NA
Methylosinus_trichosporium	CONTROLvsT1;CONTROLvsT1.ROC;	0.0018361	0.0470737	2.62236	3.28551	2.48205	3.69092	NA	NA	NA	NA
Neisseria_animaloris	CONTROLvsT1;	8.06e-05	0.00454515	4.48123	4.53308	4.71388	4.13567	NA	NA	NA	NA
Nitratireductor_basaltis	T2vsT3;	NA	NA	NA	NA	NA	NA	NA	NA	0.000336612	0.0428752
Nostoc_carneum	CONTROLvsT1;	0.00038742	0.0154122	2.82955	2.79676	2.79977	2.97821	NA	NA	NA	NA
Novosphingobium_tardaugens	CONTROLvsT1;CONTROLvsT1.ROC;	0.000522227	0.0184494	2.32324	3.38563	2.68066	3.69968	NA	NA	NA	NA
Ochrobactrum_anthropi	CONTROLvsT1;CONTROLvsT1.ROC;	8.04e-05	0.00454515	4.63645	4.78943	4.78699	5.43205	NA	NA	NA	NA
Paeniclostridium_sordellii	T2vsT3;	NA	NA	NA	NA	NA	NA	NA	NA	5.27e-05	0.00906907
Pantoea_agglomerans	T1vsT2;T2vsT3;	NA	NA	NA	NA	NA	NA	2.7e-14	2.56e-11	7.17e-07	0.000212031
Pantoea_ananatis	T2vsT3;	NA	NA	NA	NA	NA	NA	NA	NA	5.36e-05	0.00906907
Parabacteroides_sp._CT06	CONTROLvsT1;T1vsT2;	8.65e-07	9.1e-05	13.2021	13.2039	13.1306	13.1347	0.000228813	0.0230468	NA	NA
Paraprevotella_xylaniphila	CONTROLvsT1;	0.000130124	0.00655327	12.7188	13.0197	13.1877	12.6487	NA	NA	NA	NA
Parashewanella_sp._MEBiC05444	CONTROLvsT1;T1vsT2;	5.4e-05	0.00323395	2.64577	2.82365	2.83171	3.04374	1.34e-05	0.00222777	NA	NA
Pedobacter_cryoconitis	CONTROLvsT1;	0.000491207	0.0180262	5.9458	5.8764	5.89366	5.77154	NA	NA	NA	NA
Planctomyces_sp._SH_PL62	CONTROLvsT1;CONTROLvsT1.ROC;	0.00126645	0.0363357	3.57605	4.51965	3.53908	4.79046	NA	NA	NA	NA
Plesiomonas_shigelloides	T1vsT2;T2vsT3;	NA	NA	NA	NA	NA	NA	2.92e-30	1.38e-26	2.74e-09	1.44e-06
Polaribacter_sp._SA4_12	CONTROLvsT1;	0.00192125	0.0483788	4.46104	4.38446	4.89133	4.17526	NA	NA	NA	NA
Proteus_mirabilis	CONTROLvsT1;T2vsT3;	3.5e-08	6.38e-06	3.99143	4.25991	4.436	4.35555	NA	NA	2.69e-05	0.00530174
Providencia_alcalifaciens	CONTROLvsT1;	1.07e-06	0.000109795	3.40147	3.64112	3.86009	3.06325	NA	NA	NA	NA
Pseudoalteromonas_piscicida	CONTROLvsT1;	6.33e-05	0.00374339	3.59532	3.53811	4.10119	3.23715	NA	NA	NA	NA
Pseudomonas_aeruginosa	T1vsT2;T2vsT3;	NA	NA	NA	NA	NA	NA	5.57e-06	0.00109782	0.0003892	0.0472429
Pseudomonas_extremorientalis	CONTROLvsT1;	2.67e-05	0.00180419	1.46027	1.74015	1.1202	1.87299	NA	NA	NA	NA
Pseudomonas_sp._HLS_6	CONTROLvsT1;CONTROLvsT1.ROC;	0.000349369	0.014136	1.10116	1.4907	1.21906	2.43718	NA	NA	NA	NA
Pseudomonas_taetrolens	CONTROLvsT1;CONTROLvsT1.ROC;	0.000937816	0.0295975	1.45145	1.97134	1.68592	2.91619	NA	NA	NA	NA
Pseudoxanthomonas_suwonensis	CONTROLvsT1;CONTROLvsT1.ROC;	0.0012539	0.0361949	4.19337	4.73164	3.98567	5.14776	NA	NA	NA	NA
Raoultella_ornithinolytica	CONTROLvsT1;T2vsT3;	2.5e-10	9.87e-08	3.48744	3.68245	3.27517	2.85529	NA	NA	7.15e-08	2.6e-05
Raoultella_planticola	CONTROLvsT1;T2vsT3;	2.1e-10	9.02e-08	4.04767	4.02076	3.77134	3.21521	NA	NA	2.35e-05	0.00489449
Raoultella_terrigena	CONTROLvsT1;T2vsT3;	2.07e-05	0.00148405	2.15308	2.56312	2.6432	2.46692	NA	NA	1.53e-05	0.0034428
Rheinheimera_sp._D18	CONTROLvsT1;T1vsT2;	4.05e-05	0.00245524	1.70717	1.6273	1.56023	2.24749	3.22e-07	8.46e-05	NA	NA
Rickettsiales_endosymbiont_of_Stachyamoeba_lipophora	CONTROLvsT1;T1vsT2;	0.000236029	0.0103459	2.1332	2.02374	1.97131	1.74373	0.000194691	0.0200362	NA	NA
Rothia_mucilaginosa	CONTROLvsT1;	0.000648445	0.0224068	5.8994	6.10729	6.23731	6.25824	NA	NA	NA	NA
Ruminococcus_albus	CONTROLvsT1;CONTROLvsT1.ROC;	0.00117856	0.0346542	6.4253	7.00269	6.93803	7.3249	NA	NA	NA	NA
Ruminococcus_champanellensis	CONTROLvsT1;CONTROLvsT1.ROC;	2.79e-09	7.77e-07	7.14896	8.33158	7.66184	8.70184	NA	NA	NA	NA
Salmonella_bongori	CONTROLvsT1;	0.000110909	0.00589938	3.7041	3.81844	3.58779	3.30827	NA	NA	NA	NA
Sandaracinus_amylolyticus	CONTROLvsT1;CONTROLvsT1.ROC;	0.000904034	0.0291136	3.42708	4.41513	3.44914	4.73296	NA	NA	NA	NA
Schaalia_meyeri	CONTROLvsT1;	0.00194401	0.0486928	4.77378	4.49139	4.34629	4.45603	NA	NA	NA	NA
Shigella_boydii	CONTROLvsT1;	7.14e-06	0.000603785	5.0031	5.6456	5.73907	4.26855	NA	NA	NA	NA
Shigella_dysenteriae	CONTROLvsT1;	1.54e-07	2.08e-05	5.50376	6.20685	6.27183	4.41549	NA	NA	NA	NA
Shigella_flexneri	CONTROLvsT1;	2.15e-05	0.00151743	6.7447	6.82875	7.52746	6.05986	NA	NA	NA	NA
Shigella_sonnei	CONTROLvsT1;	0.000659268	0.0226158	2.44475	3.1046	3.43791	-2.65292	NA	NA	NA	NA
Shimwellia_blattae	CONTROLvsT1;	0.00098003	0.0301264	4.0724	4.17338	4.03008	4.20872	NA	NA	NA	NA
Snodgrassella_alvi	CONTROLvsT1;	0.000188728	0.00867414	2.71809	2.57143	2.8053	2.54515	NA	NA	NA	NA
Sphingopyxis_sp._WS5A3p	CONTROLvsT1;CONTROLvsT1.ROC;	0.000677097	0.0229672	1.3475	2.04275	1.48747	2.77095	NA	NA	NA	NA
Spiroplasma_cantharicola	T1vsT2;T2vsT3;	NA	NA	NA	NA	NA	NA	1.7e-09	7.3e-07	3.24e-05	0.00589048
Staphylococcus_argenteus	CONTROLvsT1;	0.00072235	0.0239133	2.83084	2.99535	2.89193	2.86858	NA	NA	NA	NA
Staphylococcus_aureus	CONTROLvsT1;T1vsT2;	2.87e-06	0.000271406	6.07942	5.99895	6.37692	6.63223	3.78e-05	0.00483452	NA	NA
Staphylococcus_carnosus	T2vsT3;	NA	NA	NA	NA	NA	NA	NA	NA	1.37e-06	0.000360824
Streptococcus_infantarius	T2vsT3;	NA	NA	NA	NA	NA	NA	NA	NA	5.67e-10	3.36e-07
Streptococcus_mitis	CONTROLvsT1;T1vsT2;	0.000800627	0.0261391	5.20206	5.42225	5.52093	5.40323	0.000577846	0.0497368	NA	NA
Streptococcus_oralis	CONTROLvsT1;	0.00159396	0.0432254	5.07833	5.15428	5.01207	5.29536	NA	NA	NA	NA
Streptococcus_parasanguinis	CONTROLvsT1;	0.00114335	0.0340617	4.48842	4.45666	4.18078	4.57609	NA	NA	NA	NA
Streptococcus_pasteurianus	T1vsT2;	NA	NA	NA	NA	NA	NA	2.36e-05	0.00338459	NA	NA
Streptococcus_sobrinus	T2vsT3;	NA	NA	NA	NA	NA	NA	NA	NA	4.94e-07	0.000155889
Streptococcus_sp._ChDC_B345	CONTROLvsT1;T1vsT2;	0.000431012	0.0164549	2.59335	2.3928	2.30962	2.65714	6.28e-06	0.00118995	NA	NA
Streptococcus_sp._oral_taxon_431	T1vsT2;	NA	NA	NA	NA	NA	NA	6.27e-05	0.00781704	NA	NA
Streptococcus_thermophilus	CONTROLvsT1;	3.53e-05	0.00225596	5.20014	5.2523	5.36984	5.38879	NA	NA	NA	NA
Streptomonospora_sp._M2	CONTROLvsT1;CONTROLvsT1.ROC;	0.00183959	0.0470737	3.3855	4.33352	3.40924	4.44208	NA	NA	NA	NA
Streptomyces_gilvosporeus	CONTROLvsT1;CONTROLvsT1.ROC;	0.00170375	0.044561	2.82552	3.59899	2.64983	4.08968	NA	NA	NA	NA
Streptomyces_olivoreticuli	CONTROLvsT1;CONTROLvsT1.ROC;	0.000141053	0.00702892	3.16119	4.16195	3.43449	4.53342	NA	NA	NA	NA
Streptomyces_sp._P3	CONTROLvsT1;CONTROLvsT1.ROC;	4.03e-05	0.00245524	2.30962	2.96192	2.55254	3.47648	NA	NA	NA	NA
Sulfitobacter_sp._SK025	CONTROLvsT1;CONTROLvsT1.ROC;	0.00196685	0.0490057	1.58039	2.10805	1.4458	2.9297	NA	NA	NA	NA
Synechococcus_sp._PCC_7003	CONTROLvsT1;	0.00114247	0.0340617	1.5206	1.5984	1.63844	1.95422	NA	NA	NA	NA
Tessaracoccus_aquimaris	CONTROLvsT1;CONTROLvsT1.ROC;	0.000711748	0.0237283	2.59425	3.19382	2.63378	3.85505	NA	NA	NA	NA
Thalassolituus_oleivorans	CONTROLvsT1;	0.000502453	0.0181573	3.33582	3.18272	3.27476	2.83376	NA	NA	NA	NA
Thermocrinis_minervae	CONTROLvsT1;	0.000679216	0.0229672	-2.65292	-2.65292	-2.65292	0.361228	NA	NA	NA	NA
Trichormus_azollae	CONTROLvsT1;	0.000510494	0.0183082	1.42163	2.12176	2.17962	1.61741	NA	NA	NA	NA
Tsukamurella_tyrosinosolvens	CONTROLvsT1;CONTROLvsT1.ROC;	0.00093021	0.0295545	1.90244	2.99413	2.00117	3.79524	NA	NA	NA	NA
Tumebacillus_avium	CONTROLvsT1;CONTROLvsT1.ROC;	0.00141242	0.0393317	3.92615	4.76864	4.14582	5.04138	NA	NA	NA	NA
Turicibacter_sp._H121	CONTROLvsT1;T2vsT3;	3.43e-05	0.0022219	6.38991	6.38583	6.58115	6.66758	NA	NA	9.3e-11	8.81e-08
Veillonella_parvula	CONTROLvsT1;	0.000448567	0.0169881	7.28111	7.26436	7.35309	7.45162	NA	NA	NA	NA
Veillonella_rodentium	T2vsT3;	NA	NA	NA	NA	NA	NA	NA	NA	2.38e-05	0.00489449
Vibrio_alginolyticus	CONTROLvsT1;	0.00128958	0.0365562	4.17305	4.00038	4.27601	4.01574	NA	NA	NA	NA
Vibrio_owensii	T1vsT2;	NA	NA	NA	NA	NA	NA	0.000316599	0.0299756	NA	NA
Victivallales_bacterium_CCUG_44730	CONTROLvsT1;	2.21e-05	0.0015356	5.41649	5.91069	5.26546	6.5249	NA	NA	NA	NA
Weissella_confusa	T2vsT3;	NA	NA	NA	NA	NA	NA	NA	NA	7.77e-09	3.07e-06
Xanthomonas_translucens	CONTROLvsT1;CONTROLvsT1.ROC;	0.000242535	0.0104028	3.26005	4.09996	3.42433	4.4213	NA	NA	NA	NA
Yersinia_ruckeri	CONTROLvsT1;	0.000161026	0.00771057	3.52041	3.64118	3.96399	3.52536	NA	NA	NA	NA
gamma_proteobacterium_HdN1	CONTROLvsT1;CONTROLvsT1.ROC;	0.00159289	0.0432254	1.50985	2.36219	1.70763	2.92247	NA	NA	NA	NA
uncultured_crAssphage	T1vsT2;	NA	NA	NA	NA	NA	NA	4.17e-10	1.97e-07	NA	NA
